# Supplementary material for: Early Pacemaker Implantation after Transcatheter Aortic Valve Replacement: Impact of PlasmaBlade™ for Prevention of Device-Associated Bleeding Complications
Source: Medicina (Kaunas). 2021 Dec 5;57(12):1331. doi: 10.3390/medicina57121331 (PMC8707306; doi:10.3390/medicina57121331)
Supplement: Supplementary file 1 [file medicina-57-01331-s001.zip]

Archive with 1 entries (1 files):
- medicina-1423848-supplementary.pdf
